# Supplementary material for: Benzoic acid–2,2′-biimidazole (2/1)
Source: Acta Crystallogr Sect E Struct Rep Online. 2010 Nov 10;66(Pt 12):o3124. doi: 10.1107/S1600536810045368 (PMC3011557; doi:10.1107/S1600536810045368)
Supplement: Supplementary file 2 [file e-66-o3124-Isup2.hkl]

# 
# h,k,l, Fc-squared, Fo-squared, sigma(Fo-squared) and status flag 
# 
data_I
_shelx_title ' ab7074p in P2(1)/n' 
_shelx_refln_list_code          4 
_shelx_F_calc_maximum      154.20 
_exptl_crystal_F_000       396.00 
_reflns_d_resolution_high  0.8408 
 
loop_ 
 _symmetry_equiv_pos_as_xyz 
 'x, y, z' 
 '-x+1/2, y+1/2, -z+1/2' 
 '-x, -y, -z' 
 'x-1/2, -y-1/2, z-1/2' 
 
_cell_length_a    11.2322 
_cell_length_b     5.0822 
_cell_length_c    16.3418 
_cell_angle_alpha  90.000 
_cell_angle_beta   99.832 
_cell_angle_gamma  90.000 
 
_shelx_F_squared_multiplier     1.000 
 
loop_ 
 _refln_index_h 
 _refln_index_k 
 _refln_index_l 
 _refln_F_squared_calc 
 _refln_F_squared_meas 
 _refln_F_squared_sigma 
 _refln_observed_status 
   6   0   0     1740.89     1981.61     30.31 o 
   8   0   0     1787.64     1950.69     42.90 o 
  10   0   0      601.01      612.37     38.88 o 
  12   0   0      142.05      161.06     28.01 o 
   2   1   0      233.50      207.76      8.62 o 
   3   1   0      480.06      539.07     12.77 o 
   4   1   0       32.51       48.09      3.43 o 
   5   1   0       76.97      100.29      4.15 o 
   6   1   0       27.96       34.03      2.99 o 
   7   1   0        3.78       11.26      2.24 o 
   8   1   0       12.40       25.10      4.40 o 
   9   1   0       37.91       45.61      7.19 o 
  10   1   0       14.89       24.14      5.52 o 
  11   1   0       47.97       71.78     10.06 o 
  12   1   0        0.01        6.70      6.16 o 
   0   2   0      714.43      791.06     19.80 o 
   1   2   0      243.56      256.02     13.04 o 
   2   2   0       12.80       18.34      2.63 o 
   3   2   0      245.70      281.61     12.56 o 
   4   2   0      570.31      653.15     21.51 o 
   5   2   0       97.68      108.04      9.04 o 
   6   2   0     1355.70     1506.67     59.84 o 
   7   2   0       78.01      105.74      8.89 o 
   8   2   0       84.23      106.22      9.22 o 
   9   2   0        4.81       11.16      3.73 o 
  10   2   0       24.33       33.66      7.22 o 
  11   2   0        3.36       13.94      5.01 o 
  12   2   0        4.11       16.63      5.42 o 
   1   3   0      462.94      525.30     13.04 o 
   2   3   0      746.77      851.84     17.87 o 
   3   3   0       97.06      122.93      9.69 o 
   4   3   0       42.67       46.70      8.69 o 
   5   3   0      111.48      111.29     13.04 o 
   6   3   0       70.99       80.69     11.16 o 
   7   3   0      167.51      162.21     14.79 o 
   8   3   0       32.28       37.97      8.87 o 
   9   3   0      141.88      141.23     16.90 o 
  10   3   0       11.17       37.01     10.24 o 
  11   3   0       14.99       26.15      9.30 o 
   0   4   0       19.75       30.43      5.80 o 
   1   4   0      174.03      225.69     11.59 o 
   2   4   0       18.76       25.55      5.33 o 
   3   4   0        3.74       11.04      5.19 o 
   4   4   0        0.14       13.23      6.52 o 
   5   4   0        4.02        1.43      4.33 o 
   6   4   0       30.41       31.64      8.25 o 
   7   4   0       65.96       84.00     13.66 o 
   8   4   0       58.99       62.02     12.96 o 
   9   4   0       35.72       46.41     11.99 o 
   1   5   0      142.25      153.87     16.96 o 
   2   5   0       37.64       65.45      9.07 o 
   3   5   0       50.29       59.02      8.82 o 
   4   5   0        3.27       16.75      4.23 o 
   5   5   0       43.51       51.67     11.58 o 
   6   5   0       20.09       20.99      9.04 o 
   7   5   0        9.57       20.71      9.73 o 
   0   6   0       89.20      101.18     21.97 o 
 -13   0   1       12.99       17.87      7.73 o 
 -11   0   1       20.83       25.60     11.11 o 
  -9   0   1      143.21      126.23     32.36 o 
  -7   0   1        6.66       34.46     11.71 o 
  -5   0   1      983.00     1071.74     18.45 o 
  -3   0   1      698.63      700.00     11.69 o 
  -1   0   1     2509.44     2555.52     34.39 o 
   1   0   1     2645.51     2656.43     35.98 o 
   3   0   1      694.01      681.53     12.40 o 
   5   0   1      702.18      715.12     15.19 o 
   7   0   1       95.73       87.71      6.43 o 
   9   0   1        2.36       15.21      8.21 o 
  11   0   1      145.21      143.19     24.39 o 
  13   0   1       10.53       27.29      6.76 o 
 -13   1   1        4.40       20.68      5.56 o 
 -12   1   1        0.01       11.23      6.22 o 
 -10   1   1      174.39      168.56     13.20 o 
  -9   1   1       72.07       84.47      9.66 o 
  -8   1   1       17.90       27.44      4.38 o 
  -7   1   1        0.19        7.65      1.64 o 
  -6   1   1       39.11       48.33      3.40 o 
  -5   1   1       76.67       98.10      5.93 o 
  -4   1   1      395.81      404.27      8.56 o 
  -3   1   1        5.38       16.95      2.07 o 
  -2   1   1     1182.85     1152.97     16.80 o 
  -1   1   1      499.75      498.52      8.28 o 
   0   1   1      119.50      109.50      7.97 o 
   2   1   1     1438.49     1380.58     26.38 o 
   3   1   1     1472.84     1522.67     24.51 o 
   4   1   1      664.32      729.48     11.96 o 
   5   1   1       89.69       93.60      3.63 o 
   6   1   1       13.94       23.48      2.67 o 
   7   1   1        0.08        8.01      5.53 o 
   8   1   1        4.24       14.49      3.08 o 
   9   1   1       13.49       20.58      5.25 o 
  10   1   1      369.16      308.37     15.13 o 
  11   1   1      150.61      193.12     20.48 o 
  12   1   1       32.56       29.75      8.35 o 
 -12   2   1        4.32        9.81      4.67 o 
 -11   2   1        4.90       13.50      4.73 o 
 -10   2   1       54.35       56.23     11.32 o 
  -9   2   1        0.93        6.35      3.18 o 
  -8   2   1       27.64       68.42     18.46 o 
  -7   2   1       66.66       83.05      8.80 o 
  -6   2   1       79.35       87.97      8.48 o 
  -5   2   1       11.77       11.35      4.27 o 
  -4   2   1       99.26       90.26      7.00 o 
  -3   2   1       32.03       53.97      3.62 o 
  -2   2   1        9.83        9.92      1.86 o 
  -1   2   1      111.49      104.84      4.77 o 
   0   2   1      654.32      651.27     14.06 o 
   1   2   1     1011.61      984.31     40.45 o 
   2   2   1       89.88       78.72      5.55 o 
   3   2   1      406.16      409.89     16.13 o 
   4   2   1        5.81       25.42      6.19 o 
   5   2   1       17.63       31.28      6.46 o 
   6   2   1        5.53       14.57      4.86 o 
   7   2   1      197.95      167.60      8.84 o 
   8   2   1       30.09       28.28      5.32 o 
   9   2   1        4.47        6.07      3.01 o 
  10   2   1       11.00       12.74      4.42 o 
  11   2   1       12.20       21.45      5.56 o 
  12   2   1        4.55       16.51      3.39 o 
 -11   3   1       14.01       16.22      6.80 o 
 -10   3   1        1.50        6.65      5.69 o 
  -9   3   1        4.61       10.87      4.68 o 
  -8   3   1      198.33      182.69     17.55 o 
  -7   3   1       87.63       96.87     13.88 o 
  -6   3   1        8.98       16.24      4.28 o 
  -5   3   1       14.69       17.55      4.23 o 
  -4   3   1      443.60      418.40     14.91 o 
  -3   3   1        0.62        1.46      2.73 o 
  -2   3   1      446.81      458.66     12.07 o 
  -1   3   1        3.94       11.22      2.64 o 
   0   3   1       33.51       34.60      4.18 o 
   1   3   1      892.79      838.81     17.03 o 
   2   3   1        0.64       15.46      4.83 o 
   3   3   1       89.72       71.13     19.92 o 
   4   3   1       91.35       93.18     10.67 o 
   5   3   1       31.54       39.55      7.83 o 
   6   3   1       35.15       34.25      8.12 o 
   7   3   1       39.72       41.04      9.96 o 
   8   3   1        5.73       14.07      6.64 o 
   9   3   1       56.50       61.97      9.40 o 
  10   3   1        6.89        8.69      4.71 o 
  11   3   1       29.55       21.60      6.25 o 
  -9   4   1        6.82       10.54      6.85 o 
  -8   4   1        9.94        3.08      6.38 o 
  -7   4   1       65.33       62.89     13.16 o 
  -6   4   1        1.98        3.76      4.18 o 
  -5   4   1       38.07       28.29      7.29 o 
  -4   4   1       38.95       43.78      5.96 o 
  -3   4   1        0.10        6.10      5.80 o 
  -2   4   1        0.08        9.78      3.38 o 
   0   4   1       15.43       29.29      3.84 o 
   1   4   1        0.51        9.52      3.57 o 
   2   4   1       53.41       47.73      7.45 o 
   4   4   1      138.65      135.87     10.47 o 
   5   4   1        0.05        9.54      3.22 o 
   6   4   1        2.20       11.71      5.46 o 
   7   4   1       41.78       45.84     10.24 o 
   8   4   1       12.27       26.75      8.82 o 
   9   4   1        8.40       10.24      6.80 o 
  -7   5   1        2.04        7.73      7.17 o 
  -6   5   1       70.69       67.69     13.48 o 
  -5   5   1       82.53       95.05     15.26 o 
  -4   5   1       53.87       62.12     12.09 o 
  -3   5   1        6.23       17.56      4.65 o 
  -2   5   1      104.27       88.82     10.53 o 
  -1   5   1       11.05       33.80      8.69 o 
   0   5   1       55.65       54.78     10.89 o 
   1   5   1       11.02       23.05      6.38 o 
   2   5   1      139.69      153.13     13.42 o 
   3   5   1      260.00      188.61     12.39 o 
   4   5   1       21.25       34.83      6.47 o 
   5   5   1       11.65       11.42      6.60 o 
   6   5   1        0.73       13.63      7.59 o 
   7   5   1        5.07        9.76      8.36 o 
  -1   6   1        8.66       28.15     17.63 o 
   1   6   1        3.01       27.09     14.49 o 
 -12   0   2       95.24       81.62     20.53 o 
  -8   0   2        0.58        3.72      4.06 o 
  -6   0   2       28.17       43.54      3.84 o 
  -4   0   2      451.37      462.82      9.50 o 
  -2   0   2     6854.27     6682.65    130.88 o 
   0   0   2      159.69      161.79      5.07 o 
   2   0   2     4943.83     5056.49     54.73 o 
   4   0   2      192.37      179.59      6.73 o 
   6   0   2      130.00      120.61      8.09 o 
   8   0   2        4.04       15.74      3.60 o 
  10   0   2      404.46      368.24     29.46 o 
  12   0   2        6.60       30.91     12.80 o 
 -13   1   2       34.97       37.44      8.63 o 
 -12   1   2        3.55       16.01      7.08 o 
 -11   1   2       68.94       62.21      8.99 o 
 -10   1   2      115.62      118.52     13.27 o 
  -9   1   2       62.58       84.01      9.78 o 
  -8   1   2       59.01       58.15      7.77 o 
  -7   1   2       32.93       39.67      3.79 o 
  -6   1   2       66.77       79.85      4.41 o 
  -5   1   2        4.23        8.01      1.85 o 
  -4   1   2      257.65      239.50      6.74 o 
  -3   1   2       92.00       72.57      2.84 o 
  -2   1   2     1341.58     1319.55     16.43 o 
  -1   1   2       75.57       62.95      3.53 o 
   0   1   2      811.68      800.97     13.04 o 
   1   1   2      340.32      323.42      7.42 o 
   2   1   2     1466.97     1401.20     19.45 o 
   3   1   2       40.79       40.23      2.47 o 
   4   1   2      265.75      273.92      6.27 o 
   5   1   2        2.75       10.88      1.81 o 
   7   1   2       30.65       34.55      4.10 o 
   8   1   2       12.11       23.50      4.12 o 
   9   1   2        3.00       14.27      4.05 o 
  10   1   2       65.76       81.91      9.73 o 
  11   1   2       29.16       30.00      7.76 o 
  12   1   2       51.30       54.72     12.20 o 
 -12   2   2       21.21       35.70      7.70 o 
 -11   2   2       32.21       55.83      9.31 o 
 -10   2   2       49.36       52.56      8.69 o 
  -9   2   2        3.76        5.15      3.40 o 
  -8   2   2       33.47       44.27      5.88 o 
  -7   2   2       22.76       24.58      4.90 o 
  -6   2   2       92.13       94.23     13.22 o 
  -5   2   2      116.48       98.99      5.81 o 
  -4   2   2     1034.09     1058.01     16.81 o 
  -3   2   2      288.21      269.43      7.63 o 
  -2   2   2       13.83       16.81      2.81 o 
  -1   2   2      397.85      393.47     10.62 o 
   0   2   2      141.20      143.10      6.25 o 
   1   2   2       95.03       98.28      6.40 o 
   2   2   2       81.85      103.93     11.23 o 
   3   2   2      367.61      357.17     15.28 o 
   4   2   2      605.51      626.95     21.59 o 
   5   2   2        0.80        4.97      3.84 o 
   6   2   2        0.30        7.89      3.94 o 
   7   2   2       69.38       70.36      7.52 o 
   8   2   2       68.20       67.41      7.76 o 
   9   2   2       62.36       64.41      7.75 o 
  10   2   2        5.74       19.22      5.19 o 
  11   2   2       22.60       28.40      6.68 o 
 -11   3   2       83.26       76.59     13.80 o 
 -10   3   2        4.50       15.18      6.73 o 
  -9   3   2       18.48       32.42      6.65 o 
  -8   3   2        4.71       11.51      6.36 o 
  -7   3   2      187.93      176.39     14.96 o 
  -6   3   2        0.29        3.52      6.04 o 
  -5   3   2        1.23        3.24      2.32 o 
  -4   3   2        4.83       14.71      3.74 o 
  -3   3   2      881.85      850.12     17.15 o 
  -2   3   2       18.88       27.07      3.84 o 
  -1   3   2      173.56      185.41      7.68 o 
   0   3   2      105.47      102.32      5.84 o 
   1   3   2       30.19       43.68      9.06 o 
   2   3   2       53.25       61.51      4.91 o 
   3   3   2       13.19       13.19      5.16 o 
   4   3   2      136.96      117.16     10.86 o 
   5   3   2        7.96       13.02      5.28 o 
   6   3   2      110.51       90.28     12.62 o 
   7   3   2       23.70       10.11      5.92 o 
   8   3   2        0.22        4.37      5.28 o 
   9   3   2       10.02       14.61      5.00 o 
  10   3   2       51.02       53.92      9.00 o 
  11   3   2        0.25       11.11      6.02 o 
 -10   4   2        5.56       18.35     12.56 o 
  -9   4   2      103.22       89.51     15.62 o 
  -8   4   2        1.61        7.60      5.74 o 
  -7   4   2        6.25        5.71      7.00 o 
  -6   4   2        5.74       12.12      5.11 o 
  -5   4   2        0.90        8.63      3.99 o 
  -4   4   2        9.71        8.68      4.33 o 
  -3   4   2       12.59       24.28      5.07 o 
  -2   4   2       13.80       15.61      4.01 o 
  -1   4   2      157.21      152.52      7.76 o 
   0   4   2       54.38       68.19      8.21 o 
   1   4   2        0.07        4.86      3.57 o 
   2   4   2      139.29      130.69     11.47 o 
   3   4   2      127.00      128.20     10.34 o 
   4   4   2      151.74      142.88     27.17 o 
   5   4   2        0.48        4.89      4.67 o 
   6   4   2       11.29       14.93      5.74 o 
   7   4   2       12.60        6.33      5.38 o 
   8   4   2       31.52       27.03      9.13 o 
   9   4   2        2.14        3.02      9.06 o 
  -7   5   2       68.61       61.17     13.31 o 
  -6   5   2       60.16       56.11     12.13 o 
  -5   5   2       47.56       35.30     10.07 o 
  -4   5   2        1.90        7.95      5.62 o 
  -3   5   2        0.14       12.21      4.38 o 
  -2   5   2       81.75       92.48     10.59 o 
  -1   5   2       13.81       19.63      8.69 o 
   0   5   2        6.64       12.37      4.59 o 
   1   5   2        7.76       17.66      4.35 o 
   2   5   2       81.16       92.34     11.71 o 
   3   5   2       78.29       69.73     13.40 o 
   4   5   2       91.20       63.65      9.25 o 
   5   5   2        8.41        8.62      6.29 o 
   6   5   2        3.06       10.19      7.77 o 
   7   5   2        9.94        8.21      9.42 o 
  -1   6   2       88.31       92.52     20.04 o 
   0   6   2        5.95       22.34      5.72 o 
 -13   0   3        6.76       23.91     10.38 o 
 -11   0   3      201.98      141.99     24.87 o 
  -9   0   3        8.84        6.94      4.41 o 
  -7   0   3      107.91      106.90     10.50 o 
  -5   0   3      182.14      172.19      5.76 o 
  -3   0   3      751.34      733.10     17.15 o 
  -1   0   3     1027.84      950.83     13.34 o 
   1   0   3     2212.05     2212.85     26.56 o 
   3   0   3      872.58      797.73     14.91 o 
   5   0   3       75.31       88.70      5.44 o 
   7   0   3        3.66       13.54      2.54 o 
   9   0   3       25.77       32.84     10.38 o 
  11   0   3       35.91       39.60     13.04 o 
 -13   1   3        4.83       14.34      5.63 o 
 -12   1   3       49.24       46.14     10.48 o 
 -11   1   3        4.28        9.56      4.20 o 
 -10   1   3       97.75      102.98     15.28 o 
  -9   1   3      107.01      106.67     11.26 o 
  -8   1   3      423.75      342.21     14.51 o 
  -7   1   3      798.12      797.42     22.07 o 
  -6   1   3     1398.53     1341.10     19.41 o 
  -5   1   3        8.87       11.82      2.25 o 
  -4   1   3     1435.80     1465.06     20.51 o 
  -3   1   3      193.48      170.94      4.54 o 
  -2   1   3       87.49       67.62      3.47 o 
  -1   1   3      529.96      525.19     13.64 o 
   0   1   3    23777.14    23538.19    229.87 o 
   1   1   3     8775.96     8870.31     92.38 o 
   2   1   3     2341.59     2380.51     30.75 o 
   3   1   3      292.92      284.48      6.46 o 
   4   1   3      651.86      606.53      9.83 o 
   5   1   3       42.98       55.90      3.43 o 
   6   1   3     1592.69     1561.94     22.97 o 
   7   1   3       56.61       83.28      5.62 o 
   8   1   3       57.97       89.51      7.04 o 
   9   1   3      212.39      190.98      9.56 o 
  10   1   3      204.45      176.54     11.88 o 
  11   1   3        8.85       20.92      6.67 o 
  12   1   3       46.30       64.10     12.68 o 
 -12   2   3        5.09       13.08      6.20 o 
 -11   2   3       37.34       40.30      8.02 o 
 -10   2   3       12.57       23.28      5.86 o 
  -9   2   3      160.62      121.81     12.89 o 
  -8   2   3       58.54       60.86      6.96 o 
  -7   2   3        2.44        6.99      3.59 o 
  -6   2   3       33.27       32.19      7.32 o 
  -5   2   3      114.79      110.12      4.79 o 
  -4   2   3       44.97       48.31      8.21 o 
  -3   2   3        3.15       11.98      2.47 o 
  -2   2   3      209.70      218.22      8.01 o 
  -1   2   3     2028.91     2049.88     30.39 o 
   0   2   3     2922.03     3127.02     41.28 o 
   1   2   3       65.96       69.78      4.79 o 
   3   2   3      138.15      156.73      5.20 o 
   4   2   3      335.67      294.59     17.87 o 
   5   2   3       57.73       51.39      8.52 o 
   6   2   3       25.60       17.73      4.72 o 
   7   2   3      234.61      179.08     10.67 o 
   8   2   3      231.36      175.73      9.61 o 
   9   2   3       19.50       21.54      4.34 o 
  10   2   3       56.59       45.88      6.89 o 
  11   2   3       12.30       14.61      5.23 o 
 -11   3   3        3.98       11.94      6.55 o 
 -10   3   3        3.70       10.67      6.23 o 
  -9   3   3       94.23       98.81     17.27 o 
  -8   3   3       86.84       86.33     13.05 o 
  -7   3   3        3.25        6.43      5.33 o 
  -6   3   3       92.12      130.47     14.24 o 
  -5   3   3      139.82      125.94     16.78 o 
  -4   3   3       30.33       42.94      5.80 o 
  -3   3   3      133.75      137.56      7.36 o 
  -2   3   3       54.95       89.69     12.56 o 
  -1   3   3       79.44       93.85      5.60 o 
   0   3   3       42.11       70.18      6.34 o 
   1   3   3        8.15       18.74      3.57 o 
   2   3   3      122.02      117.16     10.56 o 
   3   3   3        3.59        8.09      3.44 o 
   4   3   3       12.89       13.18      4.60 o 
   5   3   3        0.11        3.34      3.70 o 
   6   3   3      152.77      165.30     16.54 o 
   7   3   3        0.04        2.66      3.67 o 
   8   3   3      233.05      180.76     16.66 o 
   9   3   3        3.89       10.77      4.59 o 
  10   3   3        0.69       11.65      4.75 o 
 -10   4   3        6.00       14.73     11.35 o 
  -9   4   3        0.16        1.91      6.40 o 
  -8   4   3      154.19      136.96     17.28 o 
  -7   4   3       23.31       38.80      9.37 o 
  -6   4   3      255.95      202.11     28.49 o 
  -5   4   3       42.38       40.47      8.69 o 
  -4   4   3        4.74       10.53      5.80 o 
  -3   4   3      100.50       94.71     12.44 o 
  -2   4   3      108.89       99.52      8.81 o 
  -1   4   3        3.66       15.92      2.78 o 
   0   4   3       24.42       33.96      4.35 o 
   1   4   3       47.31       43.96      7.08 o 
   2   4   3      430.33      359.39     20.16 o 
   3   4   3      128.35      137.05     14.68 o 
   4   4   3      100.00       87.95     12.68 o 
   5   4   3      211.08      178.91     15.88 o 
   6   4   3        2.27        9.54      5.55 o 
   7   4   3       22.10       29.79      9.22 o 
   8   4   3        3.45        6.21      6.19 o 
   9   4   3       33.62       31.28      9.76 o 
  -7   5   3       74.58       84.46     15.78 o 
  -6   5   3       32.32       27.10      9.51 o 
  -5   5   3        0.84       14.82      7.41 o 
  -4   5   3        2.24       11.81      6.02 o 
  -3   5   3       18.61       26.62      5.34 o 
  -2   5   3        1.30       10.03      5.31 o 
  -1   5   3        3.09       11.85      5.57 o 
   0   5   3       40.56       64.25     11.36 o 
   1   5   3       95.62       89.27     10.40 o 
   2   5   3       16.30       23.26      5.59 o 
   3   5   3        0.13       13.71      4.22 o 
   4   5   3        0.08        7.13      3.63 o 
   5   5   3        2.63       12.62     12.92 o 
   6   5   3        4.02        1.75      7.25 o 
 -12   0   4        0.18        4.83      8.93 o 
 -10   0   4      157.58      166.44     11.01 o 
  -8   0   4      187.09      175.76     11.75 o 
  -6   0   4       79.13       90.44      4.14 o 
  -4   0   4      203.93      210.23      6.39 o 
  -2   0   4      919.33      945.16     16.06 o 
   0   0   4      696.24      676.60     15.45 o 
   4   0   4      477.86      498.38     12.77 o 
   6   0   4       57.54       55.66      6.27 o 
   8   0   4       19.51       24.35      3.94 o 
  10   0   4      122.09      134.74     21.97 o 
  12   0   4        3.13        3.14      6.04 o 
 -13   1   4        0.00        2.21      6.12 o 
 -12   1   4        5.38       12.01      8.81 o 
 -11   1   4       10.77       20.47      5.26 o 
 -10   1   4       37.84       54.95      8.55 o 
  -9   1   4      103.37      109.58     12.53 o 
  -8   1   4      500.77      508.70     18.13 o 
  -5   1   4      759.61      735.45     13.15 o 
  -4   1   4      359.95      399.01      9.80 o 
  -3   1   4      153.02      172.45      5.15 o 
   0   1   4     4039.73     4304.17     49.98 o 
   1   1   4     5048.08     4958.15     56.71 o 
   2   1   4      201.86      209.80      6.34 o 
   5   1   4      200.56      186.32      5.80 o 
   6   1   4        9.77       13.14      2.39 o 
   7   1   4      264.20      321.54     10.04 o 
   8   1   4      100.01      115.67      6.38 o 
   9   1   4       20.67       37.57      5.17 o 
  10   1   4        3.08       17.99      5.09 o 
  11   1   4        3.90        8.63      6.64 o 
  12   1   4       11.51       17.55      6.60 o 
 -12   2   4        4.78       30.36      7.35 o 
 -11   2   4       13.95       14.07      5.75 o 
 -10   2   4       44.17       62.50      9.77 o 
  -9   2   4        0.31       14.05      5.17 o 
  -8   2   4       30.35       39.84      7.80 o 
  -7   2   4       26.53       39.70      8.73 o 
  -6   2   4        6.18       10.48      6.85 o 
  -5   2   4      191.06      183.54      8.28 o 
  -3   2   4      117.42      117.81      6.07 o 
  -2   2   4        0.98        6.72      2.19 o 
  -1   2   4        5.21        9.68      4.71 o 
   0   2   4        9.98       15.15      3.21 o 
   1   2   4       11.49       17.48      3.10 o 
   2   2   4       99.65      102.99      5.44 o 
   3   2   4      812.78      789.81     15.55 o 
   4   2   4       41.73       73.43      9.73 o 
   5   2   4       82.18       64.09      9.76 o 
   6   2   4        0.45       12.59      4.35 o 
   7   2   4        6.26       16.32      3.79 o 
   8   2   4        9.96       16.44      3.78 o 
   9   2   4        9.10       22.61      4.34 o 
  11   2   4      106.70      106.02     12.29 o 
 -11   3   4        4.07        9.03      7.01 o 
 -10   3   4       60.84       71.12     24.99 o 
  -9   3   4       17.14       22.94     11.35 o 
  -8   3   4       81.32      104.48     13.65 o 
  -7   3   4       15.52       18.78      6.90 o 
  -6   3   4       17.32       18.10      6.70 o 
  -5   3   4      181.18      169.81     12.38 o 
  -4   3   4      106.93       92.47     10.62 o 
  -2   3   4       19.48       71.51     17.99 o 
   0   3   4      150.86      147.52     11.71 o 
   1   3   4      256.99      250.47     10.06 o 
   2   3   4      127.84      108.14     11.86 o 
   3   3   4        1.62       16.31      5.50 o 
   4   3   4      142.31      152.00     12.03 o 
   5   3   4        8.85       13.52      5.53 o 
   6   3   4        1.08        3.49      5.28 o 
   7   3   4      151.13      143.63     13.83 o 
   8   3   4        0.30       11.41      4.59 o 
   9   3   4        3.43       22.28      5.72 o 
  10   3   4        3.05       10.89      4.23 o 
  -9   4   4        0.13        0.00      6.38 o 
  -8   4   4       68.23       79.99     19.08 o 
  -7   4   4       83.02       83.06     14.00 o 
  -6   4   4      128.91      149.98     23.42 o 
  -5   4   4       14.80       28.69      7.14 o 
  -4   4   4       15.52       25.47     13.28 o 
  -3   4   4        2.59       51.60     19.80 o 
  -2   4   4      195.12      176.85     10.56 o 
   0   4   4        5.85       15.35      4.28 o 
   1   4   4      177.57      172.60     13.21 o 
   2   4   4      149.96      159.45     14.38 o 
   3   4   4       73.41       78.70     11.92 o 
   4   4   4       69.97       66.60     11.61 o 
   5   4   4       17.85       34.18      8.69 o 
   6   4   4       11.14       17.24      7.01 o 
   7   4   4        2.62       16.87      7.77 o 
   8   4   4        0.94        0.94      6.03 o 
   9   4   4       18.03       22.94     13.16 o 
  -7   5   4       11.52       16.99      8.70 o 
  -6   5   4        3.71       15.52      7.41 o 
  -5   5   4       35.47       40.79     10.14 o 
  -4   5   4        6.77        4.74      5.16 o 
  -3   5   4        4.46       15.39      3.98 o 
  -2   5   4       32.17       29.96      7.32 o 
  -1   5   4       46.33       50.35      9.90 o 
   0   5   4       15.90       23.98      6.73 o 
   2   5   4        2.19        5.55      7.61 o 
   3   5   4       22.74       21.10      5.85 o 
   4   5   4       19.12       32.46      6.60 o 
   5   5   4        9.43       17.52      8.95 o 
   6   5   4        4.89       14.91      8.93 o 
 -13   0   5       62.43       50.47     18.59 o 
 -11   0   5       16.84       15.21     10.38 o 
  -9   0   5        7.23       26.36      8.69 o 
  -7   0   5       39.66       52.03      9.66 o 
  -5   0   5      330.11      368.94      9.39 o 
  -3   0   5     1171.96     1046.90     32.48 o 
  -1   0   5      439.42      415.48     11.23 o 
   1   0   5      648.35      662.60     11.83 o 
   3   0   5      436.37      421.66     11.07 o 
   5   0   5      805.37      764.54     18.02 o 
   7   0   5        3.41       15.96      7.85 o 
   9   0   5        1.06       10.38      4.11 o 
  11   0   5        0.08       10.14      6.76 o 
 -13   1   5        0.00        3.67      8.35 o 
 -12   1   5        5.01        9.86      4.83 o 
 -11   1   5       42.07       50.40      8.28 o 
 -10   1   5      469.30      393.75     17.52 o 
  -9   1   5       90.87       94.76     11.86 o 
  -8   1   5       46.66       54.95      6.09 o 
  -7   1   5        0.24        7.81      3.11 o 
  -6   1   5        0.41        7.06      2.17 o 
  -5   1   5      534.05      610.06     12.16 o 
  -4   1   5      606.14      622.28     11.02 o 
  -3   1   5       95.29      110.58      4.56 o 
  -2   1   5      175.89      164.99     10.02 o 
  -1   1   5      260.03      247.79      8.01 o 
   0   1   5      112.99      118.35      5.80 o 
   1   1   5        8.47       13.14      3.86 o 
   2   1   5      184.14      179.01      6.40 o 
   3   1   5      895.13      874.01     15.82 o 
   4   1   5      217.78      209.58      6.07 o 
   5   1   5       75.23       88.83      6.18 o 
   6   1   5       10.29       12.09      3.87 o 
   7   1   5        1.79       15.79      3.68 o 
   8   1   5       79.52       70.04      6.42 o 
  10   1   5       50.65       57.29     11.23 o 
  11   1   5      110.39       91.91     14.44 o 
 -12   2   5       50.18       56.15     10.23 o 
 -11   2   5       44.41       45.20     12.80 o 
 -10   2   5      315.21      258.05     19.56 o 
  -9   2   5      221.45      182.17     13.99 o 
  -8   2   5        8.82       14.30      5.30 o 
  -7   2   5      189.24      180.03     14.03 o 
  -6   2   5        0.44        2.24      2.13 o 
  -5   2   5       82.66      108.07      7.05 o 
  -4   2   5        9.10       10.96      2.31 o 
  -3   2   5      501.86      575.82     14.47 o 
  -2   2   5     1010.10     1056.60     20.89 o 
   0   2   5      596.24      642.22     15.57 o 
   1   2   5       58.97       81.30      5.42 o 
   2   2   5     1105.44     1029.29     20.19 o 
   3   2   5      393.10      346.79     10.43 o 
   4   2   5        8.73       15.64      5.11 o 
   5   2   5        6.43        7.74      3.79 o 
   6   2   5        9.26       20.68      4.78 o 
   7   2   5       45.13       44.72      7.02 o 
   8   2   5       12.47       23.91      7.12 o 
   9   2   5       13.23       18.86      4.65 o 
  10   2   5      147.44      153.57     11.84 o 
  11   2   5       31.20       51.33      8.32 o 
 -11   3   5        4.20       22.65      7.85 o 
 -10   3   5        0.86        6.88      5.62 o 
  -9   3   5       28.06       21.08      7.83 o 
  -8   3   5       91.04       78.64     12.36 o 
  -7   3   5        0.32       13.91      5.53 o 
  -6   3   5       47.99       53.34     10.21 o 
  -5   3   5       20.08       36.25      7.24 o 
  -4   3   5       25.36       52.28      5.19 o 
  -3   3   5       29.43       55.19      5.53 o 
  -2   3   5      168.08      152.54     13.40 o 
  -1   3   5      116.80      114.14      7.54 o 
   0   3   5        0.29        9.34      2.85 o 
   1   3   5       19.69       30.38      4.51 o 
   2   3   5       17.99       29.01      6.03 o 
   3   3   5       39.90       49.62      9.20 o 
   4   3   5        7.24        5.45      4.18 o 
   5   3   5       24.80       40.67      9.73 o 
   6   3   5       33.40       47.94     10.59 o 
   7   3   5       14.99        9.76      7.97 o 
   8   3   5        9.17       19.73      4.95 o 
   9   3   5        3.67       10.46      7.36 o 
  10   3   5        0.00       14.41     14.13 o 
  -9   4   5       33.10       27.80     10.14 o 
  -8   4   5       23.71       35.91     10.14 o 
  -7   4   5      279.39      240.49     19.68 o 
  -6   4   5      127.78      104.64     14.61 o 
  -5   4   5      261.03      233.96     16.59 o 
  -4   4   5       98.82      110.48     13.88 o 
  -3   4   5      223.53      226.80     17.99 o 
  -1   4   5      209.29      187.05     20.40 o 
   0   4   5       36.02       32.42      6.94 o 
   1   4   5        5.13        9.47      5.55 o 
   2   4   5       68.97       78.31     11.45 o 
   3   4   5      401.39      333.71     19.85 o 
   4   4   5      326.10      246.88     17.87 o 
   5   4   5        5.02        8.01      4.93 o 
   6   4   5       35.92       31.27      9.16 o 
   7   4   5        3.42       11.31     11.35 o 
   8   4   5        0.90       10.30      7.77 o 
  -7   5   5        0.82       14.79      7.71 o 
  -6   5   5       16.02       23.12      8.93 o 
  -5   5   5        7.47       17.66      7.99 o 
  -4   5   5        0.19        7.68      5.74 o 
  -3   5   5       26.73       30.02      9.30 o 
  -2   5   5       30.66       33.73      7.66 o 
  -1   5   5        1.00       17.55     11.71 o 
   0   5   5       89.69       82.87     13.55 o 
   1   5   5        0.07        4.64      3.54 o 
   2   5   5       12.27       19.71      4.93 o 
   3   5   5       65.52       68.11     12.89 o 
   4   5   5       57.33       55.89     11.78 o 
   5   5   5        0.53       14.87      7.15 o 
 -12   0   6       62.18       45.64     16.42 o 
 -10   0   6       24.76       36.30     10.38 o 
  -8   0   6      152.77      142.06     12.18 o 
  -6   0   6     1348.94     1403.69     33.18 o 
  -4   0   6      508.81      508.43     16.18 o 
  -2   0   6       16.23       10.82      2.37 o 
   0   0   6     4044.13     3940.58     59.88 o 
   2   0   6      317.09      315.19     15.94 o 
   4   0   6       89.31       95.20      6.51 o 
   6   0   6      822.87      734.84     19.15 o 
   8   0   6       69.86       80.17     10.62 o 
  10   0   6        6.82       20.04      6.52 o 
 -13   1   6        0.00        4.12      8.87 o 
 -12   1   6        0.05        5.68      4.82 o 
 -11   1   6      129.63      116.69     14.81 o 
 -10   1   6        8.20       12.37      4.57 o 
  -9   1   6      294.92      258.13     17.70 o 
  -8   1   6      135.97      127.84      9.48 o 
  -7   1   6        0.80        3.36      1.83 o 
  -6   1   6       18.37       21.27      3.21 o 
  -5   1   6       59.63       70.50      5.89 o 
  -4   1   6      294.01      312.46     17.36 o 
  -3   1   6        8.41       19.73      2.73 o 
  -2   1   6       14.16       25.48      3.66 o 
  -1   1   6     1448.10     1447.11     41.05 o 
   0   1   6     3743.16     3747.18     53.12 o 
   1   1   6       67.78       86.99      5.26 o 
   2   1   6        1.42        6.07      2.33 o 
   3   1   6        2.63        3.98      1.72 o 
   4   1   6      309.39      307.66      8.50 o 
   5   1   6       45.94       46.89      4.07 o 
   6   1   6       69.39       73.29      6.05 o 
   7   1   6      123.26      116.27      6.45 o 
   8   1   6      126.91      121.68      7.28 o 
   9   1   6       57.27       73.89      7.70 o 
  10   1   6       21.76       23.00      4.99 o 
  11   1   6       31.23       46.36     13.28 o 
 -12   2   6       20.35       27.38      7.75 o 
 -11   2   6        4.62       10.01      5.10 o 
 -10   2   6        0.53        6.68      3.79 o 
  -9   2   6       91.98       79.81     10.89 o 
  -8   2   6        0.34        4.91      3.68 o 
  -7   2   6      356.99      346.56     14.55 o 
  -6   2   6       33.68       48.76      8.54 o 
  -5   2   6       89.03       72.81     12.83 o 
  -4   2   6       99.23       96.53      5.85 o 
  -3   2   6      345.60      328.40     13.28 o 
  -2   2   6        2.39       13.61      3.32 o 
  -1   2   6       97.70      118.67      6.61 o 
   0   2   6      606.30      538.66     19.44 o 
   1   2   6     1593.89     1526.92     47.33 o 
   2   2   6     1398.79     1297.35     24.42 o 
   3   2   6        6.54       16.40      4.35 o 
   4   2   6        6.78       15.18      5.22 o 
   5   2   6        0.32       10.23      4.46 o 
   6   2   6      115.36      117.47     10.71 o 
   7   2   6        6.27       23.75      6.04 o 
   8   2   6       40.58       33.04     12.19 o 
   9   2   6      114.51      120.46     14.49 o 
  10   2   6       59.32       67.92     13.40 o 
  11   2   6        1.96       30.43     10.62 o 
 -11   3   6        1.42        2.44      5.45 o 
 -10   3   6        4.07        2.30      5.84 o 
  -9   3   6       45.77       33.69      9.13 o 
  -8   3   6       37.97       44.85      9.42 o 
  -7   3   6      170.66      175.34     13.71 o 
  -6   3   6      295.47      259.87     16.72 o 
  -5   3   6       99.73      103.16     12.44 o 
  -4   3   6       55.32       61.52      6.98 o 
  -3   3   6      156.28      134.63     13.76 o 
  -2   3   6       24.44       43.91      6.12 o 
  -1   3   6      141.03      155.60      8.62 o 
   0   3   6      110.95      129.32      7.53 o 
   1   3   6      347.85      300.24     11.48 o 
   2   3   6       83.00      100.71     12.12 o 
   3   3   6      274.88      264.43     16.13 o 
   4   3   6      227.01      174.53     16.42 o 
   5   3   6      328.81      253.52     24.87 o 
   6   3   6      131.71      120.14     15.79 o 
   7   3   6       21.42       28.07      8.32 o 
   8   3   6       22.56       35.49      6.80 o 
   9   3   6        2.55       15.80      4.84 o 
  -9   4   6        7.29       12.07     11.59 o 
  -8   4   6        0.00        6.57      6.55 o 
  -7   4   6       58.98       69.72     13.03 o 
  -6   4   6       37.56       36.02      9.04 o 
  -5   4   6        2.11        5.58      3.88 o 
  -4   4   6       30.18       28.37      8.03 o 
  -3   4   6       10.46       34.01      9.30 o 
  -2   4   6       20.96       26.36      6.04 o 
  -1   4   6       19.64       25.82      5.16 o 
   0   4   6       28.41       26.20      6.63 o 
   1   4   6       88.94       84.81     12.29 o 
   2   4   6        4.54       11.64      4.76 o 
   3   4   6       18.27       11.24      5.05 o 
   4   4   6        9.86       13.70      5.63 o 
   5   4   6        0.01        5.51      5.11 o 
   6   4   6        2.01       12.25     10.02 o 
   7   4   6        0.21        3.42      8.09 o 
   8   4   6       38.47       44.05     11.13 o 
  -6   5   6        7.16       13.73      7.81 o 
  -5   5   6       23.00       24.67      9.30 o 
  -4   5   6       13.61       24.65      9.03 o 
  -3   5   6        0.27        7.28      6.57 o 
  -2   5   6       20.38       22.95      5.89 o 
  -1   5   6       22.19       20.16      6.32 o 
   0   5   6        0.17       13.62      4.76 o 
   1   5   6        8.96       18.64      5.09 o 
   2   5   6        3.74        7.43      5.80 o 
   3   5   6        2.37       11.18      5.87 o 
   4   5   6        4.71       12.44      7.49 o 
   5   5   6        5.38       17.76      7.83 o 
 -13   0   7        9.73       11.59     12.32 o 
 -11   0   7        4.34        4.59      5.80 o 
  -9   0   7        6.04       11.72      9.18 o 
  -7   0   7      313.43      310.77     15.54 o 
  -5   0   7     1469.06     1478.03     33.12 o 
  -3   0   7      169.53      165.33      6.79 o 
  -1   0   7      181.87      175.80      5.49 o 
   1   0   7      393.90      361.24     14.01 o 
   3   0   7        1.76        4.29      1.96 o 
   5   0   7      150.39      145.75      8.17 o 
   7   0   7      404.34      334.55     13.57 o 
   9   0   7       21.83       38.15     11.83 o 
 -12   1   7        0.21        7.38      4.65 o 
 -11   1   7        4.10        4.92      6.28 o 
 -10   1   7      130.62      133.09     11.45 o 
  -9   1   7       26.48       27.61      5.95 o 
  -8   1   7        3.99        6.42      2.57 o 
  -7   1   7      121.84      119.62      7.83 o 
  -6   1   7        0.01        7.25      2.08 o 
  -5   1   7      337.74      335.84     10.74 o 
  -4   1   7      236.30      231.79      7.29 o 
  -3   1   7      223.04      227.46      7.36 o 
  -2   1   7       59.45       57.79      8.81 o 
  -1   1   7       97.04       96.99      5.81 o 
   0   1   7      199.28      207.07      8.56 o 
   1   1   7      455.09      432.90     11.23 o 
   2   1   7        0.00        2.81      2.22 o 
   3   1   7      484.43      457.36     11.92 o 
   4   1   7      136.05      128.09      5.89 o 
   5   1   7       92.72       85.66      4.46 o 
   6   1   7       23.28       24.71      3.74 o 
   8   1   7       19.17       41.19      6.91 o 
   9   1   7       40.80       37.92      5.72 o 
  10   1   7        3.77        9.18      9.90 o 
 -12   2   7        1.28        6.08      7.24 o 
 -11   2   7       20.85       17.64      6.28 o 
 -10   2   7       81.52       89.42     11.56 o 
  -9   2   7        3.98        5.72      3.11 o 
  -8   2   7      810.15      704.10     23.77 o 
  -7   2   7      134.30      159.05     10.94 o 
  -6   2   7       20.78       44.12      6.33 o 
  -5   2   7      136.41      137.82      9.90 o 
  -4   2   7      246.37      242.87      9.54 o 
  -3   2   7       17.76       32.60      4.95 o 
  -2   2   7      148.77      138.80      9.42 o 
  -1   2   7        1.55        4.32      2.79 o 
   0   2   7     2001.08     1915.18     32.61 o 
   1   2   7     2439.90     2209.63     35.69 o 
   2   2   7      508.52      480.40     20.77 o 
   3   2   7       57.07       76.10     10.65 o 
   4   2   7       43.42       43.20      9.11 o 
   5   2   7       63.39       75.09     11.41 o 
   6   2   7        9.87       15.94      4.25 o 
   7   2   7      166.84      138.88     13.28 o 
   8   2   7       80.56       68.30     12.26 o 
   9   2   7       24.17       29.23      8.87 o 
  10   2   7        4.22       14.31      7.08 o 
 -11   3   7        5.32       15.81     10.38 o 
 -10   3   7        5.39       12.32      6.32 o 
  -9   3   7        0.02        6.16      5.27 o 
  -8   3   7        1.69       10.03      6.06 o 
  -7   3   7       23.41       35.28      8.79 o 
  -6   3   7       50.73       57.28     10.86 o 
  -5   3   7       18.14       27.25      8.22 o 
  -4   3   7        1.06       19.82      4.69 o 
  -3   3   7       61.40       67.88     14.85 o 
  -2   3   7       22.16       35.69      7.36 o 
  -1   3   7       23.13       26.43      4.70 o 
   0   3   7       28.51       45.34     10.50 o 
   1   3   7        1.50       14.77      5.31 o 
   2   3   7      169.13      143.97     14.54 o 
   3   3   7        0.45       11.38      5.34 o 
   4   3   7       38.92       36.80      9.22 o 
   5   3   7       19.72       21.32      7.66 o 
   6   3   7        2.38        9.14      5.55 o 
   7   3   7        9.41       14.76      7.19 o 
   8   3   7        9.15       15.87      7.76 o 
   9   3   7        2.62       15.27      6.91 o 
  -9   4   7        1.92        6.28     12.32 o 
  -8   4   7        5.58       13.23      8.28 o 
  -7   4   7       15.30       24.33      9.06 o 
  -6   4   7        6.16       11.95      6.57 o 
  -5   4   7      117.77      104.11     14.58 o 
  -4   4   7       19.61       20.24      7.34 o 
  -3   4   7        3.35       11.86      5.55 o 
  -2   4   7       70.94       75.27      9.90 o 
  -1   4   7        5.94       13.10      4.23 o 
   0   4   7       38.60       29.71      7.68 o 
   1   4   7       77.28       86.23     12.89 o 
   2   4   7       27.61       30.97      8.15 o 
   3   4   7        9.29        7.73      5.31 o 
   4   4   7       45.62       27.65     16.06 o 
   5   4   7        0.01        6.67      5.38 o 
   6   4   7        6.52        8.87      7.43 o 
   7   4   7       10.82       15.81      8.53 o 
  -6   5   7      103.98      100.50     17.77 o 
  -5   5   7        4.70       10.00      8.44 o 
  -4   5   7        6.22        8.73      7.48 o 
  -3   5   7        0.14        2.41      9.66 o 
  -2   5   7       38.57       48.65     17.87 o 
  -1   5   7        0.85       13.30      5.58 o 
   0   5   7       10.43       20.14      5.69 o 
   1   5   7       14.50       12.43      5.80 o 
   2   5   7       48.38       44.65     10.38 o 
   3   5   7        7.44        4.38     10.99 o 
   4   5   7       13.06       15.87      6.80 o 
 -12   0   8       39.42       29.70     13.28 o 
 -10   0   8       28.81       41.47      7.77 o 
  -8   0   8       26.61       43.78     14.97 o 
  -6   0   8       17.32       40.77      6.48 o 
  -4   0   8      748.52      769.27     21.35 o 
  -2   0   8      169.11      175.00      6.65 o 
   0   0   8       53.51       53.61      7.00 o 
   2   0   8      146.73      148.46     28.49 o 
   4   0   8      331.90      289.18     10.79 o 
   6   0   8        4.86        5.55      3.73 o 
   8   0   8       87.79       71.23     16.42 o 
 -12   1   8       12.54       16.27      5.49 o 
 -11   1   8       73.09       71.04     10.25 o 
 -10   1   8      221.01      188.01     21.76 o 
  -9   1   8        6.33       22.23      6.56 o 
  -8   1   8       19.92       26.36      4.42 o 
  -7   1   8        4.64       10.55      3.49 o 
  -6   1   8       33.20       41.75      5.40 o 
  -5   1   8       17.85       27.60      3.94 o 
  -4   1   8       91.11      111.61      4.93 o 
  -3   1   8      653.72      643.08     13.51 o 
  -2   1   8      228.53      212.43     10.26 o 
  -1   1   8      301.38      320.32     15.94 o 
   0   1   8       16.57       36.10      5.00 o 
   1   1   8      348.22      362.98     10.85 o 
   2   1   8      259.02      250.18      7.05 o 
   3   1   8       74.31       80.74      6.18 o 
   4   1   8       50.53       50.16      5.43 o 
   5   1   8      133.19      118.23      8.45 o 
   6   1   8       53.43       71.55     11.63 o 
   7   1   8        0.41        7.93      3.75 o 
   8   1   8       29.37       38.48      6.25 o 
   9   1   8        2.28       13.28      3.98 o 
  10   1   8       44.42       53.61     15.70 o 
 -12   2   8       10.54        9.51      5.65 o 
 -11   2   8       14.92        9.07      3.96 o 
 -10   2   8       41.51       50.14      9.18 o 
  -9   2   8        6.70       17.98      5.53 o 
  -8   2   8      165.56      150.74     13.42 o 
  -7   2   8       80.21       87.12      6.63 o 
  -6   2   8      117.38      112.17      8.21 o 
  -5   2   8        5.46        8.01      4.52 o 
  -4   2   8      100.98      102.36      6.54 o 
  -3   2   8        7.01       20.39      4.28 o 
  -2   2   8       10.13        4.20      3.50 o 
  -1   2   8       37.03       41.18      5.76 o 
   0   2   8        4.02        5.95      2.70 o 
   1   2   8       36.75       58.44      6.27 o 
   2   2   8        4.42       12.84      2.99 o 
   3   2   8        3.67        7.84      5.49 o 
   4   2   8      274.96      223.51     18.83 o 
   5   2   8       56.08       58.08     10.75 o 
   6   2   8       16.22       34.19      8.58 o 
   7   2   8        0.61       10.99      4.44 o 
   8   2   8       30.26       34.06      8.35 o 
   9   2   8        0.11        6.37      6.40 o 
  10   2   8        0.71        8.51      7.12 o 
 -11   3   8       23.71       34.99      9.66 o 
 -10   3   8       77.08       58.37     12.48 o 
  -9   3   8      203.78      168.72     32.12 o 
  -8   3   8        0.19        9.66      8.21 o 
  -7   3   8      291.04      273.17     18.11 o 
  -6   3   8      158.90      165.10     16.97 o 
  -5   3   8      761.40      772.16     33.20 o 
  -4   3   8      152.48      149.77     11.92 o 
  -3   3   8       37.25       68.48      7.63 o 
  -2   3   8      143.30      128.37      8.98 o 
  -1   3   8       24.44       34.29      5.92 o 
   0   3   8      262.35      211.06     25.72 o 
   1   3   8        1.15        7.28      4.52 o 
   2   3   8       10.97       19.55     12.07 o 
   3   3   8     1067.46      917.40     33.69 o 
   4   3   8      156.48      176.38     15.94 o 
   5   3   8      194.44      185.01     17.11 o 
   6   3   8        7.79        9.44      6.26 o 
   7   3   8        5.74       18.99      7.32 o 
   8   3   8        1.67       20.82      7.93 o 
   9   3   8        7.48       16.39      9.18 o 
  -9   4   8        0.33        0.24     14.25 o 
  -8   4   8        1.35       13.39      8.27 o 
  -7   4   8       12.94       18.81     11.11 o 
  -6   4   8       26.02       33.75      9.56 o 
  -5   4   8       10.32        7.30      5.11 o 
  -4   4   8        4.54       14.50      5.89 o 
  -3   4   8        2.20        4.83      7.24 o 
  -2   4   8      152.59      124.07     15.70 o 
  -1   4   8        6.91       23.51      7.24 o 
   0   4   8       91.43       90.74     13.27 o 
   1   4   8        2.36        9.68      4.33 o 
   2   4   8        9.80       16.55      7.00 o 
   3   4   8       35.76       34.55     12.80 o 
   4   4   8        3.16        5.88      5.36 o 
   5   4   8        0.03       15.40      7.49 o 
   6   4   8       48.19       42.90     13.09 o 
   7   4   8        1.91       22.63     10.75 o 
  -5   5   8       27.38       25.44     10.04 o 
  -4   5   8        0.02       16.16      8.35 o 
  -3   5   8       80.13       69.54     22.22 o 
  -2   5   8       11.27        7.97     10.38 o 
  -1   5   8      154.24      178.90     32.96 o 
   0   5   8       15.72       18.96      7.73 o 
   1   5   8        1.85       14.54      6.74 o 
   2   5   8        0.22       17.17      6.80 o 
   3   5   8       16.57       24.82      8.02 o 
   4   5   8       14.22       17.32     12.80 o 
 -11   0   9       12.34       32.28     14.97 o 
  -9   0   9      283.00      260.86     21.49 o 
  -7   0   9      165.13      177.90     11.75 o 
  -5   0   9      189.56      190.35     11.11 o 
  -1   0   9      416.79      434.41     16.66 o 
   1   0   9     1266.27     1189.97     30.67 o 
   3   0   9       14.30       13.02      8.57 o 
   5   0   9      146.62      140.27     11.01 o 
   7   0   9       35.69       53.61     14.25 o 
   9   0   9      177.48      173.62     25.35 o 
 -12   1   9       64.67       56.14      9.40 o 
 -11   1   9       19.16       21.50      6.18 o 
 -10   1   9       28.41       44.94      8.32 o 
  -9   1   9        8.07       15.76      4.67 o 
  -8   1   9        1.95       12.87      3.66 o 
  -7   1   9      172.12      164.86     10.79 o 
  -6   1   9      158.73      153.80      7.97 o 
  -5   1   9        8.12       17.51      2.86 o 
  -3   1   9       36.27       51.59      6.64 o 
  -2   1   9      113.75      124.05      8.45 o 
  -1   1   9        0.58        2.79      2.54 o 
   0   1   9      137.69      142.66      7.05 o 
   1   1   9      153.15      145.80      7.23 o 
   2   1   9      307.23      284.09     12.55 o 
   3   1   9       13.02       18.03      3.63 o 
   4   1   9        6.92       21.72      4.30 o 
   6   1   9       23.76       34.81      6.12 o 
   7   1   9        1.03        8.60      5.21 o 
   8   1   9       84.16       93.75     10.79 o 
   9   1   9        8.77       11.50      6.07 o 
  10   1   9        0.39       20.28     11.11 o 
 -11   2   9        7.45        9.26      4.47 o 
 -10   2   9       47.25       48.10      8.89 o 
  -9   2   9      267.83      203.92     14.28 o 
  -6   2   9      221.48      220.47     14.10 o 
  -5   2   9       30.14       52.20      9.11 o 
  -4   2   9      118.62      128.43     10.58 o 
  -3   2   9       87.97       93.12      6.12 o 
  -2   2   9       76.24      102.58      8.01 o 
  -1   2   9      252.10      256.72     11.41 o 
   0   2   9      237.15      231.31     14.49 o 
   1   2   9       54.82       70.14      8.09 o 
   2   2   9       72.28       92.70      7.34 o 
   3   2   9       17.89       32.03      8.78 o 
   4   2   9      172.23      190.00     25.84 o 
   5   2   9      118.37      132.71     15.32 o 
   6   2   9      231.25      177.78     14.50 o 
   8   2   9        3.38       15.00      8.45 o 
   9   2   9       12.40       18.60      8.52 o 
 -10   3   9        7.44       12.29      6.97 o 
  -9   3   9        1.08        7.53      6.85 o 
  -8   3   9       17.98       35.50     14.97 o 
  -7   3   9        5.18       20.53      7.26 o 
  -6   3   9       16.08       19.14      7.05 o 
  -5   3   9       36.89       36.42      8.61 o 
  -4   3   9      167.71      148.77     12.26 o 
  -3   3   9       11.45       20.44      5.69 o 
  -2   3   9       13.53       26.30      5.62 o 
  -1   3   9       97.18      103.25      7.47 o 
   0   3   9      108.40      100.05      8.14 o 
   1   3   9        5.77       15.78      6.05 o 
   2   3   9      155.76      156.48     16.03 o 
   3   3   9       37.88       41.70      9.47 o 
   4   3   9       76.68       78.12     13.40 o 
   5   3   9        7.32        8.44      7.49 o 
   6   3   9        1.13       15.41      7.56 o 
   7   3   9        0.51        7.81      7.17 o 
   8   3   9       11.53       12.81      8.90 o 
  -8   4   9       42.60       48.62     11.94 o 
  -7   4   9       23.40       45.04     11.79 o 
  -6   4   9       17.78       37.06      9.32 o 
  -5   4   9       13.30       12.87      7.17 o 
  -4   4   9        8.49       21.65      7.01 o 
  -3   4   9        9.08       15.95      7.01 o 
  -2   4   9       21.36       36.60     13.52 o 
  -1   4   9        3.60        9.06      4.74 o 
   0   4   9        0.64       22.43      9.42 o 
   1   4   9       66.35       59.75     10.96 o 
   3   4   9       11.67       18.43      7.02 o 
   4   4   9        0.52        6.32      5.60 o 
   5   4   9       22.80       45.56     15.45 o 
   6   4   9        0.15       13.75      8.15 o 
  -5   5   9        2.17       14.05      8.93 o 
  -4   5   9        6.27       15.47     10.87 o 
  -3   5   9        0.07        3.62     10.14 o 
  -2   5   9       24.96        7.49     10.38 o 
  -1   5   9        1.64        9.90      7.00 o 
   0   5   9        7.40       19.12      6.91 o 
   1   5   9        1.61       13.91      6.90 o 
   2   5   9        7.22       36.76     13.16 o 
   3   5   9       12.77       21.91      7.20 o 
 -12   0  10        0.70       11.59     11.35 o 
 -10   0  10      181.15      166.94     24.87 o 
  -8   0  10      361.60      287.39     16.38 o 
  -6   0  10       20.68       28.50      6.12 o 
  -4   0  10      667.76      647.29     53.61 o 
   0   0  10     1709.26     1636.69     38.15 o 
   2   0  10      155.49      142.09     10.18 o 
   4   0  10      214.66      201.41     13.12 o 
   6   0  10       87.91       88.67      9.66 o 
   8   0  10       76.46       76.55     18.35 o 
  10   0  10       32.58       31.87     14.73 o 
 -12   1  10        0.79       11.24      8.91 o 
 -11   1  10        5.11       15.36      5.47 o 
 -10   1  10        2.43        6.51      4.78 o 
  -9   1  10       27.95       36.03      5.40 o 
  -8   1  10      195.72      162.52      8.83 o 
  -7   1  10       88.83       93.53      8.11 o 
  -6   1  10       78.24       83.73      7.14 o 
  -5   1  10      238.73      236.14      9.34 o 
  -4   1  10      213.41      200.74      8.83 o 
  -3   1  10        7.44       14.45      3.76 o 
  -2   1  10      151.90      130.16     10.38 o 
  -1   1  10        3.90       10.93      3.82 o 
   0   1  10      282.26      282.26     10.38 o 
   1   1  10       29.26       36.51      5.05 o 
   2   1  10        6.10        8.53      3.11 o 
   3   1  10       37.37       45.30      7.29 o 
   4   1  10        0.76        5.02      2.96 o 
   5   1  10       28.72       44.32      7.60 o 
   6   1  10       30.22       41.89      7.37 o 
   7   1  10      145.51      143.18     11.88 o 
   8   1  10        4.76       15.79      9.13 o 
   9   1  10       49.66       48.79     11.45 o 
 -11   2  10        5.31        9.63      5.57 o 
 -10   2  10       46.04       56.24      9.85 o 
  -9   2  10        0.02        4.12      3.83 o 
  -8   2  10        2.68        7.09      5.31 o 
  -7   2  10       24.37       26.83      4.78 o 
  -6   2  10      277.74      284.22     19.56 o 
  -5   2  10      352.24      342.78     21.49 o 
  -4   2  10       23.98       42.79      9.06 o 
  -3   2  10      193.30      177.36      9.36 o 
  -2   2  10        1.90        5.51      2.33 o 
  -1   2  10        8.01       14.60      5.80 o 
   0   2  10        0.06       12.18      7.61 o 
   1   2  10       39.30       54.21      6.74 o 
   2   2  10      189.42      168.02      9.38 o 
   3   2  10      149.04      139.86     15.51 o 
   4   2  10        2.06        2.98      5.46 o 
   5   2  10       96.85      122.89     24.87 o 
   6   2  10       31.52       46.90     10.41 o 
   7   2  10       41.78       48.70     11.23 o 
   8   2  10       11.56       19.48      7.34 o 
   9   2  10        9.90       27.05      9.99 o 
 -10   3  10       28.63       31.44      9.02 o 
  -9   3  10        6.48        9.32      5.12 o 
  -8   3  10      100.10       96.11     22.46 o 
  -7   3  10      384.02      394.69     22.94 o 
  -6   3  10       18.63       23.30      7.66 o 
  -5   3  10       28.14       17.22      6.77 o 
  -4   3  10        2.29       11.49      5.04 o 
  -3   3  10       17.32       24.57      7.97 o 
  -2   3  10       75.35       82.52      8.33 o 
  -1   3  10       15.72       17.08      5.67 o 
   0   3  10       49.05       81.10      8.26 o 
   2   3  10      274.08      232.26     16.64 o 
   3   3  10       50.96       65.94     12.17 o 
   4   3  10       90.83       77.76     16.78 o 
   5   3  10        1.09        0.94      6.14 o 
   6   3  10        3.67       18.28     10.38 o 
   7   3  10       17.69       19.09      7.41 o 
   8   3  10        1.26       23.15     10.38 o 
  -8   4  10        0.05       19.80     13.76 o 
  -7   4  10        0.15        8.67      6.74 o 
  -6   4  10        0.26        6.47      7.07 o 
  -5   4  10       23.09       26.57      9.18 o 
  -4   4  10       52.27       53.85     15.94 o 
  -3   4  10        0.39        6.89     11.47 o 
  -2   4  10        0.12       12.00      8.21 o 
  -1   4  10        4.44       12.84      5.72 o 
   0   4  10        6.83       10.16      5.11 o 
   1   4  10       16.63       33.57      8.11 o 
   2   4  10       31.78       30.01      8.97 o 
   3   4  10       49.61       44.19     10.49 o 
   4   4  10        9.61       10.58      6.91 o 
   5   4  10        1.40       14.48      7.85 o 
   6   4  10        2.49       11.50      9.97 o 
  -4   5  10       10.58       12.32     13.76 o 
  -3   5  10        4.09        7.73     14.01 o 
  -1   5  10        0.31       19.88     14.25 o 
   0   5  10       10.85       18.22      7.18 o 
   1   5  10        0.88       11.70      7.73 o 
 -11   0  11      110.45      100.65     13.92 o 
  -9   0  11       19.19       24.20      6.12 o 
  -7   0  11       51.11       48.71      7.83 o 
  -5   0  11       17.87       32.60     10.87 o 
  -3   0  11      227.70      219.26     13.04 o 
  -1   0  11      285.38      252.10     22.22 o 
   1   0  11       58.46       64.71      9.18 o 
   3   0  11      277.74      257.27     16.66 o 
   5   0  11       24.98       39.89     22.94 o 
   7   0  11        0.34        8.21      5.80 o 
   9   0  11        6.22        3.62      9.90 o 
 -11   1  11        0.31        7.38      4.81 o 
 -10   1  11        3.47        5.35      4.02 o 
  -9   1  11        4.07       10.46      3.33 o 
  -8   1  11      104.09       97.96      8.70 o 
  -7   1  11       62.51       65.87      7.04 o 
  -6   1  11      178.41      154.22      8.08 o 
  -5   1  11       37.73       38.33      6.24 o 
  -4   1  11       42.00       54.90      6.58 o 
  -3   1  11       44.72       60.61      7.08 o 
  -2   1  11       73.65       73.03      7.64 o 
  -1   1  11        0.46        5.97      3.50 o 
   0   1  11       10.61       16.48      5.19 o 
   1   1  11       26.17       36.47      5.64 o 
   2   1  11       64.07       64.47      6.78 o 
   3   1  11       45.46       43.09      7.76 o 
   4   1  11       27.00       26.97      5.21 o 
   5   1  11      184.42      147.19     10.28 o 
   6   1  11       29.85       37.31      6.88 o 
   7   1  11        8.48       14.81      4.58 o 
   8   1  11       67.90       65.58      9.73 o 
   9   1  11        0.06        6.24      7.19 o 
 -11   2  11       24.18       26.98      7.54 o 
 -10   2  11       96.37       86.51     11.95 o 
  -9   2  11       36.10       43.74      8.45 o 
  -8   2  11       19.85       20.54      6.75 o 
  -7   2  11       18.70       30.88      5.63 o 
  -6   2  11      126.24      123.92      9.82 o 
  -5   2  11      301.23      274.77     16.10 o 
  -4   2  11      408.13      349.37     18.18 o 
  -3   2  11       20.23       32.06      6.09 o 
  -2   2  11       27.07       26.26      4.73 o 
  -1   2  11       80.33       78.55      6.97 o 
   0   2  11       20.29       28.70      5.12 o 
   1   2  11      132.34      120.04      8.95 o 
   3   2  11      139.47      123.27     14.77 o 
   5   2  11       56.14       68.28     12.68 o 
   6   2  11       64.46       67.73     12.18 o 
   7   2  11        0.33       12.60      6.36 o 
   8   2  11        6.45       15.63      8.27 o 
  -9   3  11        7.86        7.20      6.61 o 
  -8   3  11        0.79        8.13      9.42 o 
  -7   3  11        1.07       16.29      7.14 o 
  -6   3  11        0.36        3.86      7.24 o 
  -5   3  11       14.96       12.32      6.39 o 
  -4   3  11       91.31       79.41     11.72 o 
  -3   3  11       10.58       11.54      6.39 o 
  -2   3  11       50.56       38.24      8.69 o 
  -1   3  11       90.85       75.44      9.06 o 
   0   3  11      101.60       85.98      9.40 o 
   1   3  11        0.41       13.18      7.36 o 
   2   3  11       48.72       48.95     10.11 o 
   3   3  11       13.31       21.83      6.94 o 
   4   3  11       87.23       76.63     14.41 o 
   5   3  11        1.77        9.09      5.97 o 
   6   3  11        5.68       19.92      7.68 o 
   7   3  11       17.22       31.97     10.03 o 
  -7   4  11       31.54       46.84     12.55 o 
  -6   4  11        3.23        9.73     10.02 o 
  -5   4  11      103.76      109.86     19.32 o 
  -4   4  11        0.32        8.69      8.93 o 
  -3   4  11       13.75       23.18      7.60 o 
  -2   4  11       68.42       48.54     14.97 o 
  -1   4  11       55.41       61.87     10.83 o 
   0   4  11      118.54       97.56     16.06 o 
   1   4  11       12.56       23.19      7.66 o 
   2   4  11        2.77       11.34      7.12 o 
   3   4  11       74.15       82.17     22.82 o 
   4   4  11        4.10       10.61      7.46 o 
   5   4  11       23.93       26.96     16.78 o 
 -10   0  12      217.54      179.14     15.09 o 
  -8   0  12        9.14       22.94      6.76 o 
  -6   0  12      130.14      137.88     20.53 o 
  -4   0  12        8.70       23.66      9.66 o 
  -2   0  12      214.21      178.45     12.32 o 
   0   0  12       19.82       26.32      6.76 o 
   2   0  12      157.80      144.04     12.68 o 
   4   0  12       23.88       32.70     12.19 o 
   6   0  12        0.07       17.06      8.69 o 
   8   0  12       36.83       42.02     16.90 o 
 -11   1  12        4.27       13.78      7.52 o 
 -10   1  12        4.74       14.31      5.93 o 
  -9   1  12       72.01       90.38     10.30 o 
  -8   1  12        8.93       15.44      6.03 o 
  -7   1  12       67.60       71.43     10.72 o 
  -6   1  12       40.69       64.17     19.08 o 
  -5   1  12       12.54       24.28      6.67 o 
  -4   1  12       20.28       26.35      7.24 o 
  -3   1  12      139.73      140.44      8.85 o 
  -2   1  12        6.35       10.62      3.88 o 
   0   1  12       20.85       23.49      4.49 o 
   1   1  12       83.49       91.32      8.35 o 
   2   1  12       34.56       40.17      6.20 o 
   3   1  12       19.09       27.31      4.55 o 
   4   1  12        3.59       12.58      4.50 o 
   5   1  12       32.12       37.79      7.50 o 
   6   1  12       18.88       32.78      7.00 o 
   7   1  12        3.76       10.32      5.02 o 
   8   1  12        1.81       13.40      8.81 o 
 -10   2  12        6.59       14.54     10.62 o 
  -9   2  12        0.46        8.08     10.38 o 
  -8   2  12        9.42       13.49      6.28 o 
  -7   2  12       59.05       61.08      7.76 o 
  -6   2  12       32.68       34.09      8.17 o 
  -5   2  12      151.17      139.78     22.70 o 
  -4   2  12      155.37      148.23     13.05 o 
  -3   2  12       64.13       74.85      9.18 o 
  -2   2  12       58.23       76.68     10.26 o 
  -1   2  12       31.87       40.84      6.73 o 
   0   2  12      121.22      119.78      9.66 o 
   1   2  12        0.01        9.61      4.18 o 
   2   2  12       84.35       81.71     14.85 o 
   3   2  12       31.83       43.54      9.79 o 
   4   2  12       49.71       50.71     10.92 o 
   5   2  12       93.04       86.59     14.56 o 
   6   2  12        0.18       10.10      5.57 o 
   7   2  12        0.00       15.50      7.89 o 
  -9   3  12       49.85       40.60     11.35 o 
  -8   3  12       71.92       79.59     15.02 o 
  -7   3  12       22.73       28.01     15.70 o 
  -6   3  12       54.04       60.61     16.90 o 
  -5   3  12       24.39       34.60      8.58 o 
  -4   3  12        0.72        5.39      5.63 o 
  -3   3  12        0.57        8.08      5.38 o 
  -2   3  12       15.98       21.91      7.00 o 
  -1   3  12        3.95       12.57      5.92 o 
   0   3  12        8.04       12.23      5.02 o 
   1   3  12       43.96       46.96      9.86 o 
   2   3  12        4.20       10.03      5.63 o 
   3   3  12        6.23       14.54      6.91 o 
   4   3  12       12.85       20.85      8.10 o 
   5   3  12        2.75       13.53      7.59 o 
   6   3  12       22.46       32.41      9.47 o 
  -7   4  12        0.49        7.42      8.06 o 
  -6   4  12       41.78       46.78     13.05 o 
  -5   4  12        4.93        3.38      9.66 o 
  -4   4  12       41.15       52.16     16.90 o 
  -3   4  12        3.37       10.60      6.46 o 
  -2   4  12       18.77       31.63     13.28 o 
  -1   4  12       56.79       44.78      9.52 o 
   0   4  12        9.01       10.23      5.92 o 
   1   4  12        3.27       12.92      7.85 o 
   2   4  12        0.47        9.06      6.32 o 
   3   4  12        3.75       20.96      8.88 o 
   4   4  12       52.73       48.39     11.99 o 
 -11   0  13       17.66       43.71     12.80 o 
  -9   0  13       36.82       46.60     12.07 o 
  -7   0  13      233.69      206.46     21.01 o 
  -5   0  13        1.09        5.31      7.24 o 
  -3   0  13       66.42       83.79     10.87 o 
  -1   0  13        9.50        9.90      4.35 o 
   1   0  13      101.09      112.04     12.80 o 
   3   0  13      112.82      105.54     12.99 o 
   5   0  13        4.63       10.21      8.33 o 
   7   0  13        1.95        6.28     10.87 o 
 -11   1  13        1.10       20.28     10.38 o 
 -10   1  13       48.11       56.19      9.04 o 
  -8   1  13      168.46      183.88     14.33 o 
  -7   1  13      140.64      162.71     14.50 o 
  -6   1  13       92.01      136.91     14.68 o 
  -5   1  13      290.41      252.77     18.23 o 
  -4   1  13      366.83      346.49     19.04 o 
  -2   1  13      163.84      155.15      9.28 o 
   0   1  13      238.85      214.83     10.31 o 
   3   1  13      118.44      131.69      9.56 o 
   6   1  13      137.11      143.54     14.00 o 
   7   1  13       34.75       39.38      8.32 o 
   8   1  13        7.54       13.25      7.87 o 
  -9   2  13       15.26       35.98     13.52 o 
  -8   2  13       26.25       45.09      8.92 o 
  -7   2  13       27.01       37.85     19.80 o 
  -6   2  13       66.86       62.23     10.42 o 
  -5   2  13       71.70       80.53     19.44 o 
  -4   2  13        5.45       34.51     12.68 o 
  -3   2  13       35.33       38.91      8.80 o 
  -2   2  13       62.14       68.78      8.52 o 
   0   2  13        0.25       10.68      5.67 o 
   1   2  13      105.76       92.23     10.50 o 
   2   2  13       10.30       25.58      7.89 o 
   4   2  13       11.78       19.19      7.43 o 
   5   2  13       10.72       24.08      8.19 o 
   6   2  13       10.84       16.84      9.12 o 
   7   2  13       24.38       24.13     16.06 o 
  -8   3  13        2.02       15.45     14.25 o 
  -7   3  13        1.10       14.73     13.04 o 
  -6   3  13       10.87       25.49      9.66 o 
  -5   3  13        0.98       11.97      6.02 o 
  -4   3  13       90.86       96.95     14.09 o 
  -3   3  13        0.17        6.04      6.08 o 
  -2   3  13       23.60       40.94      6.51 o 
  -1   3  13        6.34       24.35      5.34 o 
   0   3  13        0.92        9.25      5.92 o 
   1   3  13       24.04       49.20     10.21 o 
   2   3  13       22.56       22.36      8.19 o 
   3   3  13        2.90       25.39     10.14 o 
   4   3  13       19.59       30.00      8.76 o 
   5   3  13        1.18       15.07      7.34 o 
  -5   4  13        3.47       23.18     13.04 o 
  -4   4  13        0.76       34.29     14.49 o 
  -3   4  13        4.32       20.92      8.59 o 
  -2   4  13        8.78        9.90     10.38 o 
  -1   4  13        2.94        9.49      9.90 o 
   0   4  13        0.23       15.07      5.97 o 
   1   4  13       98.30       78.27     24.39 o 
   2   4  13      110.97      121.76     18.82 o 
 -10   0  14       16.47       32.36     11.59 o 
  -8   0  14      164.44      191.97     25.35 o 
  -6   0  14      184.37      178.93     23.91 o 
  -4   0  14      151.08      161.06     22.70 o 
  -2   0  14        9.72       16.66      5.07 o 
   0   0  14        5.58       16.42      6.04 o 
   2   0  14       24.33       25.26      7.25 o 
   4   0  14       43.57       55.21     13.16 o 
   6   0  14      104.15      123.39     24.87 o 
 -10   1  14        8.04       14.63      7.00 o 
  -9   1  14        0.20       13.85      5.95 o 
  -7   1  14       32.08       42.77      8.70 o 
  -6   1  14        2.10       11.15      4.90 o 
  -5   1  14       17.25       16.94      5.72 o 
  -4   1  14      154.66      166.04     16.05 o 
  -3   1  14        4.14       28.95      8.81 o 
  -1   1  14       85.93       90.97      9.47 o 
   0   1  14        4.98        8.15      3.37 o 
   1   1  14        8.61       12.04      4.32 o 
   2   1  14       10.60       14.77      4.44 o 
   3   1  14       15.99       27.07      5.53 o 
   4   1  14      122.64      116.71     12.88 o 
   5   1  14       23.78       21.59      6.53 o 
   6   1  14       17.07       26.81      8.42 o 
   7   1  14        0.13       12.58      5.75 o 
  -9   2  14        0.16        4.35      7.97 o 
  -8   2  14        0.58       19.94      8.21 o 
  -7   2  14        2.01       13.97      5.67 o 
  -6   2  14        6.77       15.12      5.80 o 
  -5   2  14        0.97       13.48      5.28 o 
  -4   2  14      100.86       88.78     12.78 o 
  -3   2  14        3.49        8.98      5.31 o 
  -2   2  14       30.45       40.92      7.12 o 
  -1   2  14       37.97       30.76      6.76 o 
   0   2  14       82.42       64.22     10.14 o 
   1   2  14        9.26       10.06      4.06 o 
   2   2  14       60.79       57.22     11.27 o 
   3   2  14       15.29       17.80      7.43 o 
   4   2  14       18.54       19.23      8.10 o 
   5   2  14       39.64       35.64     10.18 o 
   6   2  14        0.02        3.75      8.70 o 
  -8   3  14        3.20       12.80     16.42 o 
  -7   3  14        1.37        1.93     11.35 o 
  -6   3  14       11.70       11.66      8.53 o 
  -5   3  14       55.94       53.05     11.00 o 
  -4   3  14       23.70       21.07      8.53 o 
  -3   3  14        2.55       13.40      6.80 o 
  -2   3  14       17.16        9.27      5.44 o 
  -1   3  14       45.12       51.86      7.98 o 
   0   3  14       30.33       41.70      9.90 o 
   1   3  14       80.27       79.53     13.74 o 
   2   3  14        0.46        6.60      5.92 o 
   3   3  14        6.15       14.85      7.85 o 
   4   3  14        7.56       17.22      6.40 o 
  -4   4  14        1.66        4.75      7.13 o 
  -3   4  14        7.91       24.39     12.56 o 
  -2   4  14        3.43       15.94     10.14 o 
  -1   4  14        2.75        0.00     12.07 o 
   0   4  14       12.25       20.83      9.42 o 
   1   4  14        8.36       18.71      9.39 o 
  -9   0  15        1.43       17.63      8.69 o 
  -7   0  15      180.34      170.72     24.39 o 
  -5   0  15       41.70       35.98     12.56 o 
  -3   0  15       18.12       28.74      6.04 o 
  -1   0  15       27.29       33.81      7.49 o 
   1   0  15       24.36       35.50      7.73 o 
   3   0  15        9.94       19.02      8.06 o 
   5   0  15       36.22       60.80     10.66 o 
  -9   1  15        5.50       14.78      5.84 o 
  -8   1  15        0.97        6.38      5.74 o 
  -7   1  15        8.64       17.17      6.29 o 
  -6   1  15       71.12       67.49     11.24 o 
  -5   1  15       88.36       91.08     13.66 o 
  -4   1  15      210.15      186.85     14.83 o 
  -3   1  15       94.59      110.95      8.50 o 
  -2   1  15       24.99       34.05      5.83 o 
  -1   1  15        0.02        8.47      3.30 o 
   0   1  15       58.40       62.16      9.16 o 
   1   1  15        5.57       11.30      3.81 o 
   2   1  15       60.40       63.79      8.19 o 
   3   1  15       35.59       52.31      7.05 o 
   4   1  15       17.73       26.50      7.04 o 
   5   1  15       74.77       59.28     10.54 o 
   6   1  15        6.75       14.92      7.19 o 
  -8   2  15        6.71       27.35      6.28 o 
  -7   2  15        5.36       20.50     12.68 o 
  -6   2  15       48.18       59.70     11.43 o 
  -5   2  15        5.43        6.49      5.80 o 
  -4   2  15       22.14       22.95      7.07 o 
  -3   2  15       13.88       18.59      7.24 o 
  -2   2  15        2.93       17.13      5.31 o 
  -1   2  15       43.92       37.92     10.26 o 
   0   2  15        4.69       10.52      6.04 o 
   1   2  15       27.32       23.80      9.18 o 
   2   2  15       11.09       14.34      6.26 o 
   3   2  15        2.48       16.49      7.12 o 
   4   2  15       15.46       17.59      7.53 o 
  -6   3  15        3.32        9.21      8.17 o 
  -5   3  15       29.51       22.27      9.40 o 
  -4   3  15       12.25       17.62      8.86 o 
  -3   3  15       14.17       22.09      8.86 o 
  -2   3  15       54.59       43.23     11.43 o 
  -1   3  15       25.30       37.31     14.85 o 
   0   3  15       67.79       43.69     14.13 o 
   1   3  15        1.11       12.07      7.32 o 
   2   3  15       20.46       14.76      8.81 o 
   3   3  15        6.80       22.22      8.54 o 
  -8   0  16      118.15      138.85     22.46 o 
  -6   0  16      136.41      155.99     24.63 o 
  -4   0  16      409.17      362.21     30.67 o 
  -2   0  16      309.89      277.21     17.39 o 
   0   0  16       17.90       37.19      8.21 o 
   2   0  16        9.64       12.76      8.57 o 
   4   0  16       96.59      105.08     15.31 o 
  -9   1  16        4.82       26.05      7.66 o 
  -8   1  16        0.81       19.30      6.60 o 
  -7   1  16       33.44       51.15     10.74 o 
  -6   1  16       36.62       46.45      9.49 o 
  -5   1  16        0.18        7.25      5.89 o 
  -4   1  16       32.39       17.91      6.90 o 
  -3   1  16        0.37       14.74      6.67 o 
  -2   1  16        4.11       15.38      4.36 o 
  -1   1  16       31.64       30.50      6.55 o 
   0   1  16        3.24        6.14      4.73 o 
   2   1  16       24.69       29.81      5.72 o 
   3   1  16       25.32       37.95      7.86 o 
   4   1  16       20.48       27.63      7.42 o 
   5   1  16        0.03       14.05      5.94 o 
  -7   2  16       56.54       80.63     14.07 o 
  -6   2  16        0.13       11.95      7.00 o 
  -5   2  16       15.39       25.48      8.69 o 
  -4   2  16        3.08       19.74      6.64 o 
  -3   2  16       21.13       21.37     17.39 o 
  -2   2  16        2.26        6.82      6.32 o 
  -1   2  16        0.82       16.27      5.31 o 
   0   2  16       18.08       28.45      7.85 o 
   1   2  16       15.33       37.91      9.18 o 
   2   2  16       15.54       26.18     11.23 o 
   3   2  16        3.77       20.21      8.11 o 
   4   2  16        3.48       23.55      7.48 o 
  -5   3  16       59.46       53.39     13.06 o 
  -4   3  16        3.82       14.84      8.28 o 
  -3   3  16       14.41       15.09      8.19 o 
  -2   3  16        5.24        6.51      7.46 o 
  -1   3  16        0.59       18.48      5.80 o 
   0   3  16        5.77       15.39      8.45 o 
   1   3  16       15.38       24.24     12.44 o 
  -7   0  17       10.24       32.36     13.04 o 
  -5   0  17       34.82       39.36     14.01 o 
  -1   0  17       66.71       64.47     11.11 o 
   1   0  17        2.24       21.63     13.40 o 
   3   0  17       43.31       37.90     10.38 o 
  -7   1  17       28.09       35.37     12.32 o 
  -6   1  17       11.67       21.90      8.24 o 
  -5   1  17        1.25        7.81      7.85 o 
  -4   1  17       58.87       39.15     10.58 o 
  -3   1  17        3.42        9.72      6.05 o 
  -2   1  17        4.16        7.06      8.93 o 
  -1   1  17        8.67       21.49      6.52 o 
   0   1  17        8.87       14.68      5.95 o 
   1   1  17       39.80       37.72      6.65 o 
   2   1  17       22.39       30.91      6.31 o 
  -6   2  17       11.43       33.69     11.34 o 
  -5   2  17       19.25       23.92     10.99 o 
  -4   2  17       39.28       46.13      9.68 o 
  -3   2  17        0.00       11.98      7.80 o 
  -2   2  17        0.61        9.49      7.87 o 
  -1   2  17       23.50       27.01      6.55 o 
   0   2  17       10.34       20.38      7.73 o 
   1   2  17        3.61       14.74      6.88 o 
   2   2  17       10.94       16.59      6.67 o 
  -6   0  18       39.89       46.12     12.80 o 
  -4   0  18      345.19      266.58     29.22 o 
  -2   0  18       14.42       42.26      9.66 o 
   0   0  18       22.70       32.36      8.45 o 
   2   0  18       31.20       41.43     13.28 o 
  -6   1  18       54.55       55.67     11.12 o 
  -5   1  18       25.33       24.51      8.52 o 
  -4   1  18        1.02       10.75      8.03 o 
  -3   1  18       45.68       50.38     11.79 o 
  -2   1  18       19.06       38.80     26.44 o 
  -1   1  18       37.27       31.95     11.47 o 
   0   1  18       19.23       29.18      9.90 o 
   1   1  18       11.66       16.56      5.92 o 
   2   1  18       16.47       35.24      4.76 o 
  -4   2  18       16.63       21.49     12.07 o 
  -3   2  18        7.39       12.25      8.86 o 
  -2   2  18       19.01       15.78      8.52 o 
  -1   2  18        5.28       18.13      5.55 o 
   0   2  18       64.81       58.16      9.41 o 
  -5   0  19        0.03       22.22     10.87 o 
  -3   0  19       35.76       41.77     19.32 o 
  -1   0  19       14.09       31.39      9.18 o 
  -3   1  19       26.44       44.38     10.72 o 
  -2   1  19       29.05       40.69     12.27 o 
  -1   1  19       10.98       24.82      9.18 o 
                                                 
